# Supplementary material for: Discovery of peptide biomarkers in male Eupolyphaga sinensis Walker (Tubiechong) by dimethyl labeling-based quantitative peptidomics analysis
Source: Front Pharmacol. 2026 Jul 9;17:1799023. doi: 10.3389/fphar.2026.1799023 (PMC13392538; doi:10.3389/fphar.2026.1799023)
Supplement: Supplementary file 1 [file Table2.xlsx]

## Sheet: Table S2
Peptides	Ion pairs	Technical replicate	Female ES (Peak area)							Male ES (Peak area)							Percentage of male ES (Peak area)
			1	2	3	4	5	6	7	1	2	3	4	5	6	7	0.1	0.2	0.4	0.5	0.6	0.8	0.9
ES-Pep-1	657.9 > 781.4	1	23934.6	24977.1	15174.8	23539.4	16886.1	19205.4	20624	554501	654508	569904	684932	799922	911672	738032	68327.4	99830.6	238878	285754	434692	601728	767745
		2	20398.3	23167.8	20646.3	18101.4	19903	15670.3	17855.1	528662	632668	548854	626401	780988	807259	766543	75463	96191.8	240414	290604	441529	603866	806371
	657.9 > 668.2	1	12540.4	14704	6259.27	5966.38	12383.2	6484.07	7587.38	243979	296143	261873	318432	383509	424957	310796	36385.8	48637	109528	138644	200625	283155	356878
		2	12289.7	14680.8	13982	8668.3	4926.37	6867.2	11640.4	254449	298382	267620	315005	355812	402298	334757	33505	41545	115629	142987	204449	276594	353925
ES-Pep-2	710.4 > 639.5	1	4.36503e+06	3.50979e+06	3.58149e+06	4.0872e+06	3.04576e+06	3.87205e+06	4.31856e+06	4.15418e+07	5.00095e+07	2.98445e+07	5.62259e+07	7.11142e+07	2.6946e+07	2.89253e+07	1.31137e+07	1.49022e+07	3.13566e+07	2.71768e+07	3.97449e+07	4.99721e+07	6.88922e+07
		2	4.46121e+06	3.44948e+06	3.46119e+06	3.98671e+06	3.0964e+06	3.81176e+06	4.43837e+06	4.3228e+07	4.73927e+07	3.00877e+07	5.61744e+07	7.09622e+07	2.5565e+07	2.86156e+07	1.18664e+07	1.46516e+07	3.25045e+07	2.73082e+07	4.03519e+07	4.83827e+07	6.95465e+07
	710.4 > 739.6	1	311788	233012	235545	281731	206532	280799	305988	2.88367e+06	3.41075e+06	2.12262e+06	3.88706e+06	5.27849e+06	1.87303e+06	1.99519e+06	883955	1.03326e+06	2.19673e+06	1.91731e+06	2.93853e+06	3.48986e+06	4.84014e+06
		2	296399	228245	260293	286561	223366	246717	311771	2.87689e+06	3.34583e+06	2.11186e+06	4.00623e+06	4.95188e+06	1.87244e+06	1.98125e+06	864146	1.06913e+06	2.2908e+06	1.90213e+06	2.91133e+06	3.36066e+06	4.78527e+06
ES-Pep-3	806.1 > 955.2	1	782663	657335	526012	620016	488465	534132	505825	7.96633e+06	9.26191e+06	9.74812e+06	9.75918e+06	1.00434e+07	6.72272e+06	7.62556e+06	1.61921e+06	2.50262e+06	4.93535e+06	5.0591e+06	6.47652e+06	7.61876e+06	9.71011e+06
		2	725730	610455	505673	638305	511380	516080	481143	7.79909e+06	9.57951e+06	9.46363e+06	1.00637e+07	9.82774e+06	6.74874e+06	8.57949e+06	1.67994e+06	2.49745e+06	4.90334e+06	5.27564e+06	6.58721e+06	8.2487e+06	9.27663e+06
	806.1 > 343.1	1	340523	263710	222104	258900	191755	202106	200155	3.23612e+06	3.75924e+06	4.15617e+06	4.33459e+06	4.18221e+06	2.82053e+06	3.55359e+06	721155	1.04305e+06	2.08081e+06	2.19713e+06	2.67728e+06	3.25941e+06	4.34656e+06
		2	337498	265402	227819	246315	227471	213198	202673	3.15734e+06	3.8692e+06	3.79892e+06	4.01979e+06	3.97576e+06	3.01821e+06	3.55109e+06	701756	1.05839e+06	2.11749e+06	2.08954e+06	2.8092e+06	3.46356e+06	4.13242e+06
ES-Pep-R	615.6 > 649.5	1	40847	53860.8	58209.5	98103.8	64065.9	93599.2	56723.9	85464.2	76049.8	121708	148646	128759	94093.4	67989.6	137170	70056.2	182770	74923.3	113915	133314	163213
		2	54114.3	51183.8	67373.2	99901.4	53366.3	91189	59520.6	86995.9	79267.7	131293	146674	123762	94369.7	64450.8	119273	63775.5	198292	82198.8	110468	155752	179208
	615.6 > 823.1	1	16886.8	17292.2	9462.64	44338.6	24564.3	30803.3	21344.8	31680.9	30104.7	45487.8	52312.5	62836.1	38662.1	41195.1	56068.6	51615.9	51220.2	32176.1	36319.4	39112.6	47588.7
		2	19116	15941	20624.8	41250.2	20308.8	31817.2	21974.9	34451.1	36838.3	43754	47086.1	63126.5	34406.2	30083.5	56878.7	51885.4	50627.4	34766.6	44293.9	37489.5	47267.9
