# Supplementary material for: Discovery of peptide biomarkers in male Eupolyphaga sinensis Walker (Tubiechong) by dimethyl labeling-based quantitative peptidomics analysis
Source: Front Pharmacol. 2026 Jul 9;17:1799023. doi: 10.3389/fphar.2026.1799023 (PMC13392538; doi:10.3389/fphar.2026.1799023)
Supplement: Supplementary file 2 [file Table3.xlsx]

## Sheet: Table S3
Peptides	Ion pairs	Relative level of peptides in Female ES							Relative level of peptides in Male Es
		1	2	3	4	5	6	7	1	2	3	4	5	6	7
ES-Pep-1	657.9 > 781.4	1.23137	1.4487	1.19057	0.486522	0.819851	0.556938	0.888258	23.525	21.1084	16.3788	19.228	12.5363	13.1927	12.5506
	657.9 > 668.2	0.689673	0.884203	0.672749	0.170988	0.385746	0.213209	0.443856	11.3217	9.05675	7.53686	8.88108	5.93325	6.3727	5.86937
ES-Pep-2	710.4 > 639.5	245.154	209.408	234.074	94.3337	136.879	122.704	202.147	718.656	807.268	1281.83	1455	671.571	1130.8	1127.93
	710.4 > 739.6	16.8928	13.8794	16.4799	6.63979	9.58034	8.42402	14.2605	51.2598	55.7872	87.107	100.93	47.4495	79.4105	81.2175
ES-Pep-3	806.1 > 955.2	41.8966	38.1484	34.2896	14.7019	22.2817	16.7711	22.7833	184.368	227.348	238.393	281.455	215.278	199.429	157.755
	806.1 > 343.1	18.8325	15.9212	14.9539	5.90282	9.34249	6.63208	9.29895	79.908	99.6747	96.6772	113.954	89.1408	84.0493	64.765
