# Supplementary material for: Discovery of peptide biomarkers in male Eupolyphaga sinensis Walker (Tubiechong) by dimethyl labeling-based quantitative peptidomics analysis
Source: Front Pharmacol. 2026 Jul 9;17:1799023. doi: 10.3389/fphar.2026.1799023 (PMC13392538; doi:10.3389/fphar.2026.1799023)
Supplement: Supplementary file 5 [file Table1.xlsx]

## Sheet: Table S1
Protein Accession	Peptide	-10lgP	Quality Score	Female-1	Female-2	Female-3	Male-1	Male-2	Male-3	Avg Female	Avg Male	Male/Female	p value
P68197	TLSDYNIQKE	34.6	52.37	0	0	129000	2240000	2010000	1770000	43000	2.00667e+06	46.6667	0.000159994
O62619	GVNLPGVPVDLPAVSEK	50.51	50.46	0	0	48500	711000	715000	585000	16166.7	670333	41.4639	0.00013768
P05661	EEAESQVSQLSK	40.63	51.81	0	0	112600	1360000	1250000	1220000	37533.3	1.27667e+06	34.0142	2.602e-05
P54385	TAAYVNSIEK	45.36	62.2	0	75900	89400	1850000	1680000	1510000	55100	1680000	30.49	9.08264e-05
Q94522	MGHAGAIISGGK	38.68	49.28	0	110000	0	527000	1990000	546000	36666.7	1021000	27.8455	0.11276
P45521	IWYHTFYNELR	38.63	51.6	0	64500	57500	1170000	1230000	930000	40666.7	1110000	27.2951	0.000339148
P54385	EMSWIADTYAK (ES-Pep-1)	53.34	52.72	89500	105400	94000	2750000	2750000	2370000	96300	2.62333e+06	27.2413	3.73524e-05
P15159	FLVEEDAEAMQEELR	59.62	58.1	0	146500	0	1250000	1050000	877000	48833.3	1059000	21.686	0.00103291
Q16P20	GLVCETSVLDPDEGIR	57.89	57.98	0	98400	0	679000	795000	647000	32800	707000	21.5549	0.00026635
Q7PPA5	EIVPGDVVEVSVGDK	54.28	52.46	346700	0	0	2080000	1370000	1370000	115567	1.60667e+06	13.9025	0.00479838
Q16P20	SGQVVPGYGHAVL	40.25	49.87	65800	0	74500	676000	560000	573000	46766.7	603000	12.8938	0.000217169
P07764	IVPIVEPEVLPDGDHDLDR (ES-Pep-2)	68.93	64.7	996000	1020000	982000	11400000	12200000	11800000	999333	11800000	11.8079	1.2561e-06
Q9VQ29	AHTDLQVPDFSAYR	53.06	66.25	714000	740000	608000	8610000	7650000	7680000	687333	7980000	11.6101	2.13388e-05
P82120	AYQAHHAVQDAAGNK	65.1	62.58	0	84700	74500	619000	626000	456000	53066.7	567000	10.6847	0.00112952
Q9XTL9	NLAENISR	31.63	52.29	0	374000	338000	2680000	2460000	2090000	237333	2410000	10.1545	0.000486601
Q05825	LVLEVAQHLGE	38.48	52.15	114000	0	90500	729000	597000	570000	68166.7	632000	9.27139	0.00072253
F5A6E9	VVIAYEPVWAIGTGK	63.24	84.84	1360000	1520000	1720000	12600000	15500000	14200000	1.53333e+06	14100000	9.19565	0.000119097
P55275	VVLAYEPVWAIGTGK	63.24	84.84	1360000	1520000	1720000	12600000	15500000	14200000	1.53333e+06	14100000	9.19565	0.000119097
P35381	TGAIVDVPVGDELLGR (ES-Pep-3)	66.26	77.17	995000	8210000	7690000	63600000	48600000	42300000	5.63167e+06	51500000	9.14472	0.00242394
O02649	DDTLLLK	24.11	62.36	612000	635000	678000	6020000	5570000	5560000	641667	5.71667e+06	8.90909	4.91661e-06
Q9VWH4	GPLMTPVGK	31.39	51.6	174500	0	215400	1270000	1140000	956000	129967	1122000	8.63298	0.000913121
Q05825	SVFAGVGER	32.75	67.77	971000	860000	908000	8290000	7940000	7290000	913000	7840000	8.58708	1.9429e-05
P35381	TALAIDTIINQK	45.05	75.43	2550000	2580000	2590000	22300000	22000000	20800000	2.57333e+06	21700000	8.43264	1.97228e-06
P35381	EAYPGDVFYLHSR	63.76	76.52	3010000	2820000	2880000	24500000	23900000	23700000	2.90333e+06	2.40333e+07	8.27784	1.11612e-07
P54385	FTLELAK	35.28	66.23	467000	386000	356000	3540000	2370000	2790000	403000	2900000	7.19603	0.00190861
P35381	STVAQIVK	35.94	73.82	3500000	2640000	3400000	25300000	20500000	22300000	3180000	22700000	7.13836	0.000165015
Q292Q0	GFNPPDLDIMDKPPR	54.66	56.56	219000	282000	177000	1470000	1870000	1210000	226000	1.51667e+06	6.71091	0.00266903
P45588	SAAPAVAHL	35.37	62.85	0	988000	0	2260000	2420000	1830000	329333	2170000	6.58907	0.00788238
P35381	HALIIYDDLSK	54.23	66	1860000	1770000	1920000	11400000	11800000	10800000	1850000	1.13333e+07	6.12613	5.49543e-06
P21914	IKNEMDPTLTFR	28.63	54.94	174000	0	140000	713000	650000	525000	104667	629333	6.01274	0.00239289
P52029	ALLPYDQYLHR	37.26	62.44	229000	123000	173000	1150000	929000	1050000	175000	1043000	5.96	0.000254903
P35381	VLSIGDGIAR	45.47	84.82	33900000	30900000	29900000	201000000	181000000	174000000	3.15667e+07	1.85333e+08	5.87117	4.71263e-05
Q05825	IGLFGGAGVGK	38.41	80.06	8130000	6920000	6980000	47400000	40000000	41900000	7.34333e+06	43100000	5.86927	9.22049e-05
P35381	ELIIGDR	29.77	75.16	5490000	5260000	4890000	30800000	31200000	26500000	5.21333e+06	29500000	5.65857	8.84389e-05
Q05825	AHGGYSVFAGVGER	54	75.31	2320000	1950000	1700000	12200000	11300000	9300000	1990000	1.09333e+07	5.49414	0.000518016
Q05825	GMDELSEEDKLTVAR	30.07	59.78	270000	226000	217000	1520000	1190000	1120000	237667	1.27667e+06	5.37167	0.00112401
Q2F637	YDDMAAAMK	47.57	69.04	1290000	1090000	984000	7020000	5480000	5420000	1.12133e+06	5.97333e+06	5.32699	0.000797493
O02649	IGLQVAAVK	34.96	74.81	1090000	927000	891000	5730000	4740000	4600000	969333	5.02333e+06	5.18226	0.000357611
P07764	ALQASVLR	29.32	78.55	7380000	6590000	5970000	36200000	34900000	30100000	6.64667e+06	3.37333e+07	5.07523	0.00014043
P35381	LELAQYR	30.58	69.56	7560000	7520000	7490000	37700000	37900000	36200000	7.52333e+06	3.72667e+07	4.95348	6.35338e-07
Q9U639	MVNHFVQEFK	45.98	65.26	462000	233000	411000	2010000	1480000	1920000	368667	1.80333e+06	4.8915	0.0012826
P25420	GANPIEIR	40.75	64.38	2200000	1520000	1480000	8930000	7650000	7340000	1.73333e+06	7.97333e+06	4.6	0.000319887
P35381	EFLQHIK	30.37	68.77	10500000	8650000	9310000	49400000	37800000	41400000	9.48667e+06	4.28667e+07	4.51862	0.000653266
Q05825	TIAMDGTEGLVR	59.2	73.48	6090000	7330000	5950000	30900000	30200000	25400000	6.45667e+06	2.88333e+07	4.46567	0.000232103
P35381	GSDLDAATQQLLNR	59.74	77.13	1140000	1570000	1720000	4810000	7170000	7460000	1.47667e+06	6480000	4.38826	0.00429068
P13607	YHTEIVFAR	30.71	68.76	452000	411000	463000	2000000	1990000	1820000	442000	1.93667e+06	4.3816	1.59422e-05
P00038	GITWNK	25.3	68.96	5590000	4190000	4910000	23100000	18600000	21400000	4.89667e+06	2.10333e+07	4.29544	0.00029965
Q05825	FLSQPFQVAEVFTGHAGK	70.7	91.44	3380000	2200000	2070000	13600000	8570000	10000000	2550000	1.07233e+07	4.20523	0.00624684
P92177	YDEMVEAMK	45.09	51.31	500000	142000	167000	1180000	982000	1090000	269667	1084000	4.01978	0.00320283
P00031	TGQASGYVYTDANK	35.15	69.19	1100000	1040000	936000	4170000	4020000	3890000	1.02533e+06	4.02667e+06	3.92718	5.7401e-06
Q07233	IPSAVGYQPTLATDMGTMQER	45.97	61.41	378000	357000	343000	1310000	1350000	1330000	359333	1330000	3.7013	3.7829e-07
Q05825	QVAEVFTGHAGK	36.93	71	724000	540000	742000	2890000	1750000	2650000	668667	2430000	3.6341	0.0075411
Q9U639	FELTGIPPAPR	44.34	62.82	306000	322000	243000	1020000	992000	1010000	290333	1.00733e+06	3.46958	9.46946e-06
P54385	ALSALMTFK	41.36	55.43	328000	275000	266000	1070000	1020000	917000	289667	1.00233e+06	3.4603	0.000130166
Q2F637	AYQDAFEISK	44.44	74.63	329000	823000	888000	2200000	2470000	2380000	680000	2350000	3.45588	0.000991583
Q05825	IINVIGEPIDER	50.34	77.51	22000000	18600000	20300000	76100000	65300000	68800000	20300000	7.00667e+07	3.45156	0.000116675
P02299	YRPGTVALR	48.88	80.99	5650000	5540000	5890000	20600000	18500000	19600000	5.69333e+06	1.95667e+07	3.43677	2.28974e-05
P13607	AEDLVLGDVVEVK	53.27	61.83	200000	197000	174000	625000	627000	591000	190333	614333	3.22767	7.65946e-06
Q94523	EPIPVLPTVH	24.77	58.09	229000	224000	0	472000	470000	511000	151000	484333	3.20751	0.0121873
Q9I7U4	EGENAHFEAR	40.79	73.97	332000	319000	392000	1080000	1170000	1090000	347667	1.11333e+06	3.2023	2.98124e-05
Q17127	YANDYDTFYK	38.94	68.27	1530000	810000	1290000	4290000	3190000	3860000	1210000	3780000	3.12397	0.00258522
Q9VSA3	GITFEDVR	32.41	57.41	280000	254000	254000	920000	755000	709000	262667	794667	3.02538	0.00118844
P17336	LFSYSDTHR	48.4	74.59	2470000	2230000	2340000	7140000	6850000	7200000	2.34667e+06	7.06333e+06	3.00994	3.27982e-06
P07486	AGAEYVVESTGVFTTIDK	65.02	78.45	3570000	1840000	1840000	10800000	5600000	5140000	2.41667e+06	7180000	2.97103	0.0666678
P35381	NIQADEMVEFSSGLK	40.04	72.41	472000	177000	115000	1310000	531000	372000	254667	737667	2.8966	0.194267
Q9U639	DNNLLGK	23.52	56.85	1100000	935000	912000	2540000	2820000	3170000	982333	2.84333e+06	2.89447	0.000629219
Q07233	LATDMGTMQER	33.82	70.05	2570000	2000000	1800000	6820000	5940000	5140000	2.12333e+06	5.96667e+06	2.81005	0.00201989
Q27442	LLLPGELAK	27.11	76.88	18800000	16900000	18400000	54700000	45500000	50200000	1.80333e+07	5.01333e+07	2.78004	0.000294312
O17449	AILVDLEPGTMDSVR	60.43	63.19	986000	752000	729000	2940000	1890000	1790000	822333	2.20667e+06	2.68342	0.0213273
Q24439	YATALYSAASK	57.09	57.37	747000	690000	612000	1760000	1890000	1790000	683000	1.81333e+06	2.65495	3.4214e-05
Q25641	FKDVIIFHK	23.58	67.64	4380000	8250000	3890000	7560000	28800000	6750000	5.50667e+06	14370000	2.60956	0.294269
Q94920	VFGSLETK	33.2	75.54	21300000	18900000	18400000	55800000	48600000	45500000	1.95333e+07	4.99667e+07	2.55802	0.000665583
P06605	QLFHPEQLITGK	54.06	64.16	1200000	1330000	1370000	3860000	2920000	3120000	1300000	3300000	2.53846	0.00233156
P07764	HETLYQK	30.74	59.79	1330000	1340000	1050000	3250000	3150000	2680000	1240000	3.02667e+06	2.44086	0.000864581
P35381	EAYPGDVFYLH	35.12	60.53	249000	254000	230000	608000	661000	490000	244333	586333	2.39973	0.00258568
P84050	DNIQGITKPAIR	47.88	73.06	3950000	4180000	3780000	9290000	10600000	8690000	3970000	9.52667e+06	2.39966	0.000644552
Q9U639	STMEPVEK	28.13	54.91	721000	512000	448000	1820000	1140000	1070000	560333	1.34333e+06	2.39738	0.0363994
P46430	AIVDQR	27.18	80.68	2670000	2820000	2670000	6750000	6610000	5970000	2720000	6.44333e+06	2.36887	0.000109738
Q1HPK6	VNFTVDEIR	37.96	70.54	753000	854000	825000	1950000	1930000	1800000	810667	1.89333e+06	2.33553	4.15678e-05
Q07233	IPSAVGYQPTLATDMGTMQER	55.04	67.1	348000	395000	318000	778000	962000	686000	353667	808667	2.28652	0.00567146
P45588	SYGNLGQVSTYSK	68.14	82.65	1530000	1300000	1360000	3470000	2910000	3170000	1.39667e+06	3.18333e+06	2.27924	0.000528421
P02299	STELLIR	29.88	77.63	3600000	3320000	3450000	8140000	7550000	7710000	3.45667e+06	7800000	2.25651	2.3495e-05
P84050	TVTAMDVVYALK	54.86	68.32	1850000	1720000	1560000	3810000	4010000	3620000	1710000	3.81333e+06	2.23002	0.000115651
P91798	RIPFSHDDR	34.92	71.85	1600000	2190000	1900000	3810000	4960000	3770000	1.89667e+06	4180000	2.20387	0.00583318
P07486	GATYDEIK	43.75	85.09	14900000	14900000	12700000	31800000	33600000	27900000	1.41667e+07	31100000	2.19529	0.000766665
Q17127	HYFVELDRFPY	26.55	61.24	778000	497000	525000	1690000	1110000	1140000	600000	1.31333e+06	2.18889	0.0268057
Q27442	QVHPDTGISSK	50.75	72.33	5410000	3490000	5170000	12000000	7370000	11400000	4690000	1.02567e+07	2.18692	0.0240945
P06605	NLDIERPTY	28.19	68.98	2520000	2010000	2040000	5330000	4600000	4410000	2190000	4780000	2.18265	0.0013509
P02299	EIAQDFK	34.55	68.99	4530000	4020000	4030000	9120000	8520000	8970000	4.19333e+06	8870000	2.11526	4.55864e-05
L7UZ85	YTQYTMETLR	51.84	83.3	2740000	2260000	2450000	5690000	4950000	4720000	2.48333e+06	5120000	2.06174	0.00124358
Q2F637	YLAEVATGETR	49.98	76.45	4350000	3720000	3960000	9300000	7700000	7720000	4010000	8240000	2.05486	0.00165626
P06605	LSVDYGK	31.56	71.4	2710000	2000000	2300000	5620000	4250000	4170000	2.33667e+06	4680000	2.00285	0.0103183
P18091	AGTAIDNIEEDFR	51.8	76.73	406000	423000	396000	821000	807000	772000	408333	800000	1.95918	1.89772e-05
O17449	AILVDLEPGTMDSVR	59.39	77.36	1190000	1690000	1440000	2330000	3250000	2870000	1440000	2.81667e+06	1.95602	0.0105226
Q25641	YCGYPENLLIPK	57.87	60.87	3320000	3200000	3050000	6830000	6190000	5680000	3190000	6.23333e+06	1.95402	0.000878663
P31409	SGQVLEVSGSK	51.1	68	423000	443000	435000	881000	770000	889000	433667	846667	1.95234	0.000442885
Q9U639	FEELNADLFR	55.51	75.35	1220000	1650000	1030000	2660000	2720000	2150000	1300000	2510000	1.93077	0.00932174
Q05825	AHLDATTVLSR	45.53	79.18	12800000	12800000	10500000	24800000	24100000	19800000	1.20333e+07	22900000	1.90305	0.00335798
Q9U9J4	LVTAVNDIEK	48.8	74.97	3420000	3070000	3040000	6910000	5570000	5590000	3.17667e+06	6.02333e+06	1.89612	0.00346124
O18598	ALGEPIR	24.93	76.06	3570000	3370000	3970000	6510000	6320000	7100000	3.63667e+06	6.64333e+06	1.82676	0.000513159
Q6PV61	NDEELNK	28.68	73.13	2170000	1990000	1870000	3800000	3920000	3210000	2010000	3.64333e+06	1.8126	0.00229116
P48451	DTQLQQIVDK	35.43	64.52	746000	813000	804000	1410000	1460000	1320000	787667	1.39667e+06	1.77317	0.000188539
Q05825	FAHLDATTVLSR	45.18	67.32	2590000	2740000	2270000	4430000	5040000	3950000	2.53333e+06	4.47333e+06	1.76579	0.00489284
Q1HPK6	STLTDSLVSK	36.71	62.03	773000	649000	825000	1440000	1180000	1300000	749000	1.30667e+06	1.74455	0.00366367
Q27442	ESYAIYIYK	54.66	68.47	1120000	911000	961000	2180000	1460000	1570000	997333	1.73667e+06	1.74131	0.0335925
B0WYY2	IGFPWSEIR	29.27	72.34	562000	737000	658000	904000	1310000	1180000	652333	1.13133e+06	1.73429	0.0210951
Q25641	SFSIAVFHR	40.74	82.12	5080000	4630000	4370000	9020000	7380000	7390000	4.69333e+06	7930000	1.68963	0.00515519
Q17127	HYFVELDR	52.06	64.16	32500000	28000000	31100000	58500000	47100000	48500000	3.05333e+07	5.13667e+07	1.68231	0.00553347
Q05825	TIAMDGTEGLVR	46.24	77.23	3250000	3220000	2820000	5130000	5720000	4770000	3.09667e+06	5.20667e+06	1.68138	0.00242458
P06605	VGINYQPPTVVPGGDLAK	53.26	63.05	2020000	1650000	732000	2700000	3240000	1440000	1.46733e+06	2460000	1.67651	0.205056
P07486	VVESTGVFTTIDK	50.62	72.06	2900000	2600000	2560000	4950000	4250000	4230000	2.68667e+06	4.47667e+06	1.66625	0.00233
Q9W334	EGDILTLLESER	47.46	74.2	432000	511000	592000	774000	822000	931000	511667	842333	1.64625	0.0072414
P68197	ESTLHLVLR	46.86	74.89	22200000	18600000	19800000	36000000	30000000	31300000	20200000	3.24333e+07	1.60561	0.004381
Q25641	SNDFYTPNMYFK	52.85	80.2	4040000	4240000	3960000	6680000	6950000	5990000	4080000	6540000	1.60294	0.00117043
Q17127	HYFVELDRFPYK	49.74	60.91	2430000	2510000	2160000	4300000	3440000	3150000	2.36667e+06	3630000	1.5338	0.024944
O61367	FWPTGR	28.94	80.57	12500000	12400000	11400000	20100000	19200000	16300000	12100000	1.85333e+07	1.53168	0.00582579
P84050	DAVTYTEHAK	47.05	69.84	6580000	5500000	5290000	9970000	7950000	8010000	5790000	8.64333e+06	1.4928	0.021137
P84050	TLYGFGG	41.16	68.82	1870000	1520000	1660000	2610000	2200000	2380000	1.68333e+06	2.39667e+06	1.42376	0.0103031
P84050	TVTAMDVVYALK	64.32	88.05	2710000	2990000	2970000	3970000	4140000	4110000	2890000	4.07333e+06	1.40946	0.000344065
P48610	GIYHNDAK	50.84	73.51	9280000	6490000	7160000	13400000	9030000	9820000	7.64333e+06	10750000	1.40645	0.121684
Q9XTL9	YEYGIFAQK	37.04	60.64	1440000	1670000	2160000	2600000	2410000	2400000	1.75667e+06	2470000	1.40607	0.0325168
P40264	GGSSLQAIK	42.8	77.78	1980000	2170000	1740000	2840000	2710000	2610000	1.96333e+06	2720000	1.3854	0.00583704
O18598	TPVLEIDGK	33.09	76.01	4800000	3580000	4150000	6740000	5020000	5550000	4.17667e+06	5770000	1.38148	0.0616451
P13395	AIISADELAK	33.41	69.09	450000	316000	361000	545000	483000	520000	375667	516000	1.37356	0.0316338
P85046	STESTVTIPFER	26.37	69.1	622000	497000	574000	838000	769000	700000	564333	769000	1.36267	0.0192285
P06605	GDVVPK	30.82	66.8	2270000	2410000	2480000	3160000	3400000	3150000	2.38667e+06	3.23667e+06	1.35615	0.00115088
Q17127	YYANDYDTFYK	54.1	79.15	1930000	2010000	1930000	2660000	2800000	2430000	1.95667e+06	2630000	1.34412	0.00374269
P84050	VFLENVIR	41.52	81.82	8880000	8080000	8840000	12100000	10800000	11100000	8600000	1.13333e+07	1.31783	0.00439782
O17449	INVYYNEASGGK	58.58	79.55	3270000	3470000	3350000	4130000	4670000	4470000	3.36333e+06	4.42333e+06	1.31516	0.00322607
Q6PV61	VGAGAPVY	27.18	73.54	1110000	932000	909000	1410000	1280000	1190000	983667	1.29333e+06	1.31481	0.0263366
Q9V521	GNVFAR	27.95	79.14	1460000	1290000	1180000	1910000	1690000	1550000	1310000	1.71667e+06	1.31043	0.0374972
P06605	EIVDLVLDR	48.27	75.46	2470000	2480000	1980000	3040000	3360000	2680000	2310000	3.02667e+06	1.31025	0.0491301
P45594	SLVGVQK	26.43	65.64	2520000	2660000	2370000	3490000	3330000	2950000	2.51667e+06	3.25667e+06	1.29404	0.014914
P29844	TMGIETVGGVMTK	26.25	58.09	488000	495000	471000	691000	630000	558000	484667	626333	1.2923	0.0222803
Q25641	QDEHDFEPY	25.41	72.77	875000	802000	758000	1160000	996000	952000	811667	1036000	1.27639	0.0355224
P06605	FDLMYAK	32.13	58.61	653000	959000	1210000	1170000	1160000	1270000	940667	1200000	1.27569	0.190766
P50882	SAALIQQSTTVK	42.5	67.47	1540000	1280000	1160000	1720000	1530000	1660000	1.32667e+06	1.63667e+06	1.23367	0.0687753
P05661	LAGADIETYLLEK	49.87	81.91	12500000	13800000	13000000	17100000	16900000	14400000	13100000	1.61333e+07	1.23155	0.0328579
Q17127	RHYFVELDR	36.06	80.73	1090000	913000	883000	1380000	1070000	1090000	962000	1180000	1.22661	0.141369
P68197	TITLEVEPSDTIENVK	54.05	75.04	925000	918000	821000	1030000	1130000	1080000	888000	1080000	1.21622	0.0122799
P54399	SGSPVEYSGGR	42.58	81.88	1620000	1420000	1470000	1870000	1860000	1740000	1.50333e+06	1.82333e+06	1.21286	0.011943
P68197	TLSDYNIQK	44.55	74	42300000	38900000	39100000	51200000	49600000	44200000	40100000	4.83333e+07	1.20532	0.0260726
Q68HB4	AAIAGHDGNVWAK	67.68	59.26	3420000	3470000	3380000	4330000	3790000	3810000	3.42333e+06	3.97667e+06	1.16164	0.0363269
P06605	DVNAAIATIK	45.87	64.33	2710000	3230000	2600000	3000000	3850000	3060000	2.84667e+06	3.30333e+06	1.16042	0.245442
Q9V597	SAINEVVTR	29.05	72.85	949000	854000	1030000	1220000	1020000	984000	944333	1.07467e+06	1.13802	0.218216
P54985	HVVFGSVVEGMDVVK	42.28	59.16	561000	759000	528000	684000	800000	602000	616000	695333	1.12879	0.438091
Q25641	DVIIFHK	27.94	73.51	116000000	95100000	101000000	130000000	103000000	114000000	1.04033e+08	1.15667e+08	1.11182	0.309667
Q6XIN1	LVDEVIYEVYGK	62.03	69.13	1090000	1040000	951000	1140000	1180000	1090000	1027000	1.13667e+06	1.10678	0.0855494
Q6QEJ7	QDILTSSGVTLAGNR	36.89	68.97	561000	650000	553000	702000	614000	619000	588000	645000	1.09694	0.248123
P54357	ALGQNPTESDVK	38.93	65.25	477000	538000	538000	538000	612000	552000	517667	567333	1.09594	0.178456
Q1HPS0	RTGSNVFSMFSQK	30.47	75.28	2740000	2190000	2410000	2630000	2660000	2730000	2.44667e+06	2.67333e+06	1.09264	0.235642
Q1HPS0	RTGSNVFSMFSQK	38.96	79.43	4850000	4750000	4270000	5630000	4800000	4620000	4.62333e+06	5.01667e+06	1.08508	0.334626
Q05825	AIAELGIYPAVDPLDSTSR	72.73	74.76	2400000	2370000	2190000	2700000	2400000	2370000	2320000	2490000	1.07328	0.24258
P13395	DLSTVQTLLTK	48.05	60.64	312000	513000	487000	451000	519000	434000	437333	468000	1.07012	0.676457
Q24537	ALNPEFGVGDIAK	49.95	74.13	860000	756000	979000	956000	755000	1050000	865000	920333	1.06397	0.636192
O17449	EIVHIQAGQCGNQIGAK	64.42	82.98	3960000	4260000	3620000	4040000	4710000	3440000	3.94667e+06	4.06333e+06	1.02956	0.790485
P29844	IVITNDQNR	41.33	76.04	3090000	3350000	2890000	3200000	3440000	2930000	3110000	3190000	1.02572	0.707651
P62152	DTDSEEEIR	45.59	77.63	1350000	666000	497000	1360000	632000	569000	837667	853667	1.0191	0.967037
Q1HPS0	TGSNVFSMFSQK	63.74	86.65	32400000	34500000	29600000	32100000	31400000	34300000	3.21667e+07	32600000	1.01347	0.807698
P06605	IHFPLVTYAPVISAEK	60.62	79.16	788000	682000	751000	818000	743000	667000	740333	742667	1.00315	0.967318
Q25641	SNDFYTPNMYFK	40.4	76.08	1390000	1160000	1270000	1550000	1180000	1090000	1.27333e+06	1.27333e+06	1	1
P62152	EAFSLFDKDGDGTITTK (ES-Pep-R)	64.48	70.65	12800000	13300000	13400000	13400000	12600000	13100000	1.31667e+07	1.30333e+07	0.989873	0.677869
P29844	VMDHFIK	31.18	62.73	1720000	1150000	1410000	1620000	1130000	1450000	1.42667e+06	1400000	0.981308	0.908783
Q7QEH1	SLGITALHIK	42.55	71.7	714000	591000	703000	678000	642000	648000	669333	656000	0.98008	0.760445
Q9I7U4	VAENQAVHFEAR	59.83	76.32	1120000	1090000	1070000	1200000	915000	1040000	1.09333e+06	1.05167e+06	0.96189	0.64493
P54985	GSVVEGMDVVK	35.96	62.08	1000000	826000	871000	859000	889000	835000	899000	861000	0.957731	0.523568
Q17127	QQLYAR	30.16	66.38	4260000	3160000	3420000	4150000	2890000	3240000	3.61333e+06	3.42667e+06	0.948339	0.728453
Q1HPS0	TGSNVFSMFSQK	63.96	67.27	13400000	10300000	12400000	13500000	8980000	11700000	1.20333e+07	1.13933e+07	0.946814	0.709623
Q17127	RGELFYYTR	27.42	74.81	1400000	1250000	1260000	1390000	1160000	1150000	1.30333e+06	1.23333e+06	0.946292	0.489716
P62152	MKDTDSEEEIR	42.73	69.91	5370000	2820000	630000	4820000	2680000	452000	2940000	2.65067e+06	0.901587	0.884025
P29844	NELESYAYSLK	44.43	67.47	2030000	1880000	1760000	1790000	1650000	1650000	1890000	1.69667e+06	0.897707	0.100778
Q17127	YFVELDRFPY	34.48	76.84	3680000	4290000	4680000	3330000	4110000	3900000	4.21667e+06	3780000	0.896443	0.306481
P35415	RLHELELELR	36.66	76.11	4590000	3470000	3770000	4060000	3180000	3140000	3.94333e+06	3460000	0.87743	0.342924
P50882	FLDGLYVSEK	30.6	69.06	635000	667000	538000	581000	512000	513000	613333	535333	0.872826	0.158109
P35415	LHELELELR	34.1	73.92	1740000	1740000	1210000	1500000	1560000	1030000	1.56333e+06	1.36333e+06	0.872068	0.457566
Q1HPU0	LLAEDADGK	36.85	58.48	1830000	2430000	2020000	1640000	2120000	1700000	2.09333e+06	1820000	0.869427	0.305283
P0DSM7	ANLREEEYKQQIK	50.49	67.49	2200000	2220000	1230000	1950000	1950000	938000	1.88333e+06	1.61267e+06	0.856283	0.595251
Q9XZ71	QAMMQALK	26.97	72.41	3140000	1420000	2280000	2350000	1950000	1550000	2280000	1950000	0.855263	0.579253
Q6PV61	LAAEVLELAGNAAR	41.36	60.99	569000	623000	669000	587000	455000	526000	620333	522667	0.842558	0.11082
P29522	LVPVGYGINK	40.13	67.23	3610000	3550000	3370000	2970000	2980000	2780000	3510000	2910000	0.82906	0.003488
Q1HPS0	HALMTWGDK	47.77	67.62	27400000	22800000	22500000	21900000	18600000	18800000	2.42333e+07	1.97667e+07	0.815681	0.0797106
P05661	STQPHFVR	37.14	79.98	9370000	5980000	5170000	7630000	4900000	4200000	6840000	5.57667e+06	0.815302	0.488595
P31816	EVDRLEDELVIEK	53.7	64.33	9710000	8910000	9030000	10700000	6240000	5430000	9.21667e+06	7.45667e+06	0.809042	0.348104
P35415	AEEVEEIRR	40.46	75.5	25600000	18800000	17600000	20500000	15100000	13600000	2.06667e+07	16400000	0.793548	0.260104
P86909	VATVSLPR	29.89	74.14	455000000	463000000	403000000	356000000	368000000	307000000	4.40333e+08	3.43667e+08	0.780469	0.0217958
P0DSM7	GLADEER	37.35	81.31	7520000	7220000	6130000	5840000	5470000	4530000	6.95667e+06	5280000	0.758984	0.0433719
Q9XZ71	GLDPEALTGKYPPK	60.34	54.66	2560000	3300000	2460000	1760000	2750000	1780000	2.77333e+06	2.09667e+06	0.75601	0.182958
Q1HPS0	QVAEFK	25.41	79.72	79500000	97200000	89600000	59100000	72400000	63400000	8.87667e+07	6.49667e+07	0.731881	0.0210472
P0DSM7	ANLREEEYK	37.46	74.86	30800000	22000000	20500000	23200000	16000000	14000000	2.44333e+07	1.77333e+07	0.725784	0.190663
Q1HPS0	HALMTWGDK	46.57	71.99	16100000	15500000	14700000	11900000	11500000	10200000	1.54333e+07	11200000	0.725702	0.00293579
P05661	VISQQSLER	48.95	83.9	21800000	18700000	20900000	14900000	13700000	14700000	2.04667e+07	1.44333e+07	0.705212	0.00370421
Q9XZ71	LETEKYDLEER	60	82.96	40900000	39500000	37100000	27700000	25100000	25300000	3.91667e+07	2.60333e+07	0.664681	0.000697529
P35415	LSQENIELTK	41.89	77.27	33300000	27800000	31300000	23000000	18300000	20100000	30800000	2.04667e+07	0.664502	0.00807763
P35415	AEEVEEIR	48	81.99	11200000	10900000	9450000	7460000	7080000	6140000	1.05167e+07	6.89333e+06	0.655468	0.00559324
Q25641	VIVTPYVK	32.25	75.91	29300000	25600000	27400000	19300000	17400000	17100000	2.74333e+07	1.79333e+07	0.653706	0.00171306
Q9XZ71	GLDPEALTGK	41.53	83.04	24200000	23000000	21400000	16100000	14700000	14000000	2.28667e+07	1.49333e+07	0.653061	0.00146935
P35415	RLAEKDEEIEAIR	57.23	77.38	7220000	5980000	5570000	4860000	3670000	3660000	6.25667e+06	4.06333e+06	0.649441	0.0261065
P62152	SLGQNPTEAELQ	26	72.11	1360000	1130000	1370000	882000	760000	814000	1.28667e+06	818667	0.636269	0.00552843
P05661	NIHEIEK	33.37	64.7	53000000	9820000	8900000	29400000	7680000	7640000	2.39067e+07	1.49067e+07	0.623536	0.609269
P05661	LADELRAEQDHAQTQEK	41.2	63.43	668000	1100000	806000	501000	579000	523000	858000	534333	0.622766	0.0667958
Q9XZ71	YDLEER	28.53	78.34	10800000	10500000	10300000	6650000	6620000	6230000	1.05333e+07	6500000	0.617089	3.46537e-05
Q1A7B1	SGSISTNMVEEILR	60.74	68.85	1910000	989000	1030000	1210000	617000	571000	1.30967e+06	799333	0.610333	0.233664
P05661	MQDLVDKLQQK	45.44	59.54	11700000	7840000	8300000	6660000	5320000	4720000	9280000	5.56667e+06	0.599856	0.0508674
Q86RN8	LLQEDLESER	55.51	85.98	47500000	46900000	40600000	28400000	27600000	23200000	45000000	26400000	0.586667	0.00244411
Q24400	SVYAAEER	46.84	82.75	15300000	11200000	10700000	8670000	6680000	5800000	12400000	7050000	0.568548	0.0337792
P05661	MQDLVDK	30.45	67.76	15500000	13900000	15400000	8990000	7980000	8390000	1.49333e+07	8.45333e+06	0.566071	0.000403024
P05661	RANALQNELEESR	52.83	74.06	7670000	2060000	5070000	4330000	1200000	2830000	4.93333e+06	2.78667e+06	0.564865	0.311772
Q25641	YVIVTPYVK	26.54	71.06	4420000	3540000	3960000	2560000	2010000	2150000	3.97333e+06	2240000	0.563758	0.00462104
P05661	ANALQNELEESR	55.13	81.04	3830000	3050000	3550000	2330000	1670000	1810000	3.47667e+06	1.93667e+06	0.557047	0.00714317
Q17127	YFVELDR	37.24	78.59	88200000	84000000	81500000	49400000	49100000	42600000	8.45667e+07	4.70333e+07	0.556169	0.000221804
Q9XZ71	EQLEEEK	35.32	71.91	7510000	8290000	7540000	3920000	4760000	4020000	7780000	4.23333e+06	0.54413	0.000646859
P05661	LSTEVEDLQLEVDR	64.12	78.09	7770000	5050000	3950000	4230000	2760000	2000000	5590000	2.99667e+06	0.536076	0.118948
P35415	LAEKDEEIEAIR	53.28	73.41	16000000	15600000	13900000	8720000	8350000	7130000	1.51667e+07	8.06667e+06	0.531868	0.000904305
P21797	AFDSFDR	23.8	72.59	5210000	4480000	4510000	2810000	2490000	2080000	4.73333e+06	2460000	0.519718	0.0020403
P0DSM7	EVDRLEDELVHEKEK	60.76	57.38	5700000	5310000	3680000	3000000	2670000	1740000	4.89667e+06	2470000	0.504425	0.028596
P62152	LTDEEVDEMIR	55.35	78.35	2060000	1560000	2240000	1120000	733000	1090000	1.95333e+06	981000	0.502218	0.0151135
Q9XZ71	QAMMQALK	36.13	68.64	16900000	14400000	12100000	8170000	7420000	6160000	1.44667e+07	7250000	0.501152	0.00867889
P35415	LAEKDEEIEAIRK	49.72	60.86	3120000	2310000	5480000	1370000	1150000	2920000	3.63667e+06	1.81333e+06	0.498625	0.173348
P91798	MGLTEYDAVK	46	73.46	3510000	4720000	4070000	1850000	2210000	1980000	4100000	2.01333e+06	0.491057	0.0046371
P91798	MGLTEYDAVK	44.86	65.13	13000000	11200000	12700000	6580000	5390000	6020000	12300000	5.99667e+06	0.487534	0.000649349
P05661	QLEEAESQVSQL	24.63	58.2	404000	467000	372000	185000	239000	170000	414333	198000	0.477876	0.0034433
P05661	AQQELEEAEER	56.39	80.51	5560000	5440000	5360000	2750000	2420000	2430000	5.45333e+06	2.53333e+06	0.464548	1.86523e-05
P05661	QIEEAEEIAALNLAK	72.17	73.39	17300000	13900000	15700000	7780000	6820000	6950000	1.56333e+07	7.18333e+06	0.459488	0.00118988
P62152	LTDEEVDEMIR	56.1	64.68	4120000	4440000	3980000	1930000	2000000	1820000	4180000	1.91667e+06	0.458533	0.000100711
P05661	AMVDAAR	32.76	78.8	10500000	8910000	10200000	4780000	4190000	4520000	9870000	4.49667e+06	0.455589	0.00048309
Q9XZ71	EQLEEEKK	34.28	68.5	13500000	11800000	11400000	6020000	5440000	5060000	1.22333e+07	5.50667e+06	0.450136	0.000661674
Q1A7B1	FIIEEDSEAMEK	39.34	71.59	3430000	3320000	3120000	1630000	1350000	1410000	3290000	1.46333e+06	0.444782	0.000125204
P0DSM7	FMAEEADK	23.99	58.98	2540000	2520000	2240000	1120000	1180000	943000	2.43333e+06	1081000	0.444247	0.000355105
Q1A7B1	LMGQPFNR	34.83	76.29	8870000	8650000	7680000	3970000	3690000	3330000	8400000	3.66333e+06	0.436111	0.000320054
Q9XZ71	EYIAEWR	44.56	82.88	25800000	22900000	22800000	11100000	9860000	9580000	2.38333e+07	10180000	0.427133	0.000232864
Q9XZ71	SSALDEQLK	48.22	84.36	36000000	28900000	33400000	15600000	11400000	14000000	3.27667e+07	1.36667e+07	0.417091	0.00136783
P82210	SKYESEGVAR	40.89	79.51	39000000	42400000	32400000	15600000	19700000	11900000	3.79333e+07	1.57333e+07	0.414763	0.00388369
P05661	GAYEEGQEQLEAVR	72.75	81.65	28700000	29600000	27000000	12200000	12000000	10700000	2.84333e+07	1.16333e+07	0.409144	4.75684e-05
A1ZA47	AGGVLGVNFK	28.58	70.63	2970000	3100000	3140000	1230000	1220000	1270000	3070000	1240000	0.403909	4.37146e-06
P05661	LKGAYEEGQEQLEAVR	69.24	81.73	30100000	29100000	27500000	12100000	11400000	11200000	28900000	1.15667e+07	0.400231	2.74953e-05
P05661	LADEESRER	32.9	70.93	3570000	2420000	2590000	1300000	1030000	1080000	2860000	1.13667e+06	0.397436	0.00941318
P05661	NLADEVK	30.27	46.13	26500000	26600000	25400000	10500000	10900000	9210000	2.61667e+07	1.02033e+07	0.389936	1.52023e-05
P05661	AEQDHAQTQEK	60.04	88.74	7850000	6570000	5080000	3200000	2320000	2080000	6500000	2.53333e+06	0.389744	0.0103352
P05661	ALDSMQASLEAEAK	68.55	77.49	7740000	7640000	6820000	3260000	2970000	2310000	7400000	2.84667e+06	0.384685	0.000356182
P05661	MQDLVDKLQQK	40.75	60	6540000	6700000	5750000	2290000	2860000	2010000	6330000	2.38667e+06	0.377041	0.000515902
Q9XZ71	TKEQLEEEK	40.35	71.46	19200000	16900000	16000000	7170000	6590000	5850000	1.73667e+07	6.53667e+06	0.376392	0.000456551
P0DSM7	FMAEEADKK	28.87	58.45	2940000	2210000	1760000	1180000	790000	613000	2.30333e+06	861000	0.373806	0.0195812
P05661	LEADINELEIALDHANK	46.51	71.97	2100000	1310000	1430000	720000	525000	547000	1.61333e+06	597333	0.370248	0.0160043
P05661	ELENELDGEQR	57.35	69.4	7900000	8590000	8840000	2940000	3260000	3170000	8.44333e+06	3.12333e+06	0.369917	5.69363e-05
P05661	EGYLLGEIK	36.92	69.94	3160000	2440000	2450000	1040000	852000	1080000	2.68333e+06	990667	0.369193	0.00242773
P05661	SMLITGESGAGK	24.21	55.71	763000	707000	690000	289000	220000	282000	720000	263667	0.366204	0.000125501
P05661	NYSTELFR	38.39	80.93	51300000	46600000	47300000	18500000	17000000	16900000	48400000	1.74667e+07	0.360882	3.74644e-05
P05661	LAEAEETIESLNQK	71.11	73.22	45200000	49200000	44700000	16400000	17600000	15100000	4.63667e+07	1.63667e+07	0.352983	4.72294e-05
Q9XZ71	TKEQLEEEKK	36	68.38	20900000	17000000	16900000	7070000	6430000	5420000	1.82667e+07	6.30667e+06	0.345255	0.00103572
Q1A7B1	TLEELIDEVDADK	62.99	71.11	5150000	5210000	4640000	1790000	1730000	1630000	5000000	1.71667e+06	0.343333	6.14723e-05
Q25641	FSIAVFHR	28.99	64.04	574000	388000	466000	187000	149000	154000	476000	163333	0.343137	0.00479868
P05661	LADEESR	31.64	77.8	11100000	9110000	9460000	3750000	3180000	3150000	9890000	3360000	0.339737	0.000531589
P05661	NLEHDLDNLR	48.73	65.08	11000000	9850000	9940000	3700000	3110000	3290000	1.02633e+07	3.36667e+06	0.328029	7.21132e-05
P05661	LKVDDLAAELDASQK	66.86	67.57	31200000	34300000	32000000	9740000	11000000	10600000	32500000	1.04467e+07	0.321436	2.50973e-05
P05661	NLNDEIAHQDELINK	74.74	69.62	16600000	16300000	15400000	5590000	4890000	4760000	16100000	5080000	0.315528	1.55305e-05
P05661	VDDLAAELDASQK	58.66	76.55	9930000	10400000	8620000	3200000	3240000	2400000	9650000	2.94667e+06	0.305354	0.000362377
P0DSM7	EVDRLEDELVHEK	53.35	59.2	30800000	17600000	26400000	5980000	5880000	10200000	2.49333e+07	7.35333e+06	0.29492	0.0131243
Q86RN8	ELEAAEDRADSAESNLSLIR	46.6	64.22	2400000	3430000	2470000	810000	915000	715000	2.76667e+06	813333	0.293976	0.00441765
P05661	ISLTTQLEDTKR	52.72	71.43	83600000	66300000	81000000	23400000	19100000	24000000	7.69667e+07	2.21667e+07	0.288003	0.000612221
P31816	IIGDDLDSAF	32.21	67.83	1440000	849000	1150000	402000	253000	302000	1.14633e+06	319000	0.278279	0.00933274
P05661	LEQTLDELEDSLER	42.49	69.9	4120000	3060000	2960000	1090000	867000	860000	3380000	939000	0.277811	0.00298219
P05661	IQEKEEEFENTR	43.83	74.75	17600000	18100000	16400000	4370000	4620000	3910000	1.73667e+07	4300000	0.247601	1.80283e-05
P05661	AAELDASQK	38.78	69.44	10600000	10100000	11100000	2550000	2620000	2620000	10600000	2.59667e+06	0.244969	1.01995e-05
P05661	EQVEEEAEGK	53.8	71.87	4260000	2610000	3020000	1070000	631000	682000	3.29667e+06	794333	0.24095	0.00828593
P62152	HVMTNLGEK	50.05	56	6150000	5820000	5820000	1240000	1960000	974000	5930000	1.39133e+06	0.234626	0.00013383
P80676	GVPADTPEVAAAK	40.79	67.2	2250000	1840000	1590000	531000	388000	368000	1.89333e+06	429000	0.226585	0.00182078
P82118	AAHFAAH	29.34	72.34	4840000	4160000	4250000	1120000	965000	895000	4.41667e+06	993333	0.224906	0.00010575
P05661	IEELEEEVEAER	61.11	71.53	28200000	28700000	28700000	6360000	6230000	6190000	2.85333e+07	6260000	0.219393	2.25371e-08
P14318	DGQVLCK	27.95	60.31	5850000	3320000	3220000	1140000	594000	729000	4130000	821000	0.198789	0.0194802
P05661	QLEEAESQVSQLSK	69.27	72.79	30200000	26600000	28000000	6170000	4970000	5280000	2.82667e+07	5.47333e+06	0.193632	3.29525e-05
P05661	ELEQTIQR	41.32	78.24	34200000	31800000	31600000	6190000	6810000	5830000	3.25333e+07	6.27667e+06	0.19293	7.61672e-06
P05661	LEEAGGATSAQIELNK	74.81	79.51	22900000	20900000	23800000	4530000	3710000	4380000	2.25333e+07	4.20667e+06	0.186686	3.33398e-05
P82120	QAHHAVQDAAGNK	54.46	72.37	5200000	3540000	4510000	876000	675000	664000	4.41667e+06	738333	0.16717	0.00163843
P14318	GATQAGQNLGAGR	59.74	88.64	14200000	9410000	12900000	2280000	1250000	2070000	12170000	1.86667e+06	0.153383	0.0021496
P05661	ELEELGER	35.54	66.61	17800000	16400000	17900000	2560000	2530000	2690000	1.73667e+07	2.59333e+06	0.149328	7.01566e-06
P05661	ALDSMQASLEAEAK	66.47	61.66	4300000	4110000	3500000	557000	523000	476000	3970000	518667	0.130647	0.000141442
P05661	EIALDHANK	36.57	56.07	4800000	5630000	5320000	481000	900000	654000	5250000	678333	0.129206	7.23234e-05
